# Supplementary material for: What is the nature of the uranium(iii)–arene bond?
Source: Chem Sci. 2023 Dec 14;15(5):1810–9. doi: 10.1039/d3sc04715f (PMC10829017; doi:10.1039/d3sc04715f)
Supplement: SC-015-D3SC04715F-s001 [file SC-015-D3SC04715F-s001.zip]

Archive with 21 entries (20 files):
- coordinates/bz_opt.xyz
- coordinates/cif_me6.xyz
- coordinates/c-triph_opt.xyz
- coordinates/c-triph-pbe0-d3_opt.xyz
- coordinates/et3_opt.xyz
- coordinates/ipr3_opt.xyz
- coordinates/me3_opt.xyz
- coordinates/me6_anion_hs_opt.xyz
- coordinates/me6_anion_is_opt.xyz
- coordinates/me6_dft_geometries/
- coordinates/me6_dft_geometries/me6_m06-opt.xyz
- coordinates/me6_dft_geometries/me6_pbe0-d3-opt.xyz
- coordinates/me6_dft_geometries/me6_pbe0-opt.xyz
- coordinates/me6_dft_geometries/me6_pbe-opt.xyz
- coordinates/me6_dft_geometries/me6_tpssh-d3-opt.xyz
- coordinates/me6_dft_geometries/me6_tpssh-opt.xyz
- coordinates/me6_dft_geometries/me6_tpss-opt.xyz
- coordinates/ph3_opt.xyz
- coordinates/tbu3_opt.xyz
- coordinates/tol_opt.xyz
- coordinates/t-triph_opt.xyz
