# Supplementary material for: What is the nature of the uranium(iii)–arene bond?
Source: Chem Sci. 2023 Dec 14;15(5):1810–9. doi: 10.1039/d3sc04715f (PMC10829017; doi:10.1039/d3sc04715f)
Supplement: SC-015-D3SC04715F-s001 [file SC-015-D3SC04715F-s001.zip › coordinates/bz_opt.xyz]

28
Energy = -790.6531251576
U    -0.5684506   -0.0002815   -0.0445015 
C     1.9769069   -1.0848168   -0.7208351 
C     1.8758072   -1.2977213    0.6541677 
C     1.8035655   -0.2033991    1.5243929 
C     1.8421988    1.0971075    1.0205679 
C     1.9441347    1.3070962   -0.3598724 
C     2.0157039    0.2189871   -1.2302968 
B    -1.6789314   -0.7756861    2.0675343 
B    -1.3767333   -1.5227531   -1.8680008 
B    -1.4764949    2.2828667   -0.5508052 
H    -0.5691809   -0.6582504   -2.2731684 
H    -2.2878732   -0.8890340   -1.3051873 
H    -1.7627991   -2.2473124   -2.7359204 
H    -0.7731069   -2.1260733   -0.9551193 
H    -0.9906415    0.2564148    2.2250958 
H    -2.4775965   -0.5093204    1.1511891 
H    -0.8893646   -1.6185068    1.5896069 
H    -2.2090234   -1.1445272    3.0726426 
H    -0.7227040    1.8436822   -1.4461929 
H    -1.9113240    3.3692277   -0.7918687 
H    -2.3570648    1.4165782   -0.3982813 
H    -0.7878075    2.2488570    0.4923051 
H     1.7797209    1.9426377    1.6936910 
H     1.9558980    2.3158429   -0.7521707 
H     2.0880007    0.3810090   -2.2982025 
H     2.0126026   -1.9287980   -1.3977328 
H     1.8397099   -2.3057322    1.0472539 
H     1.7048477   -0.3680944    2.5897087 
