# Supplementary material for: What is the nature of the uranium(iii)–arene bond?
Source: Chem Sci. 2023 Dec 14;15(5):1810–9. doi: 10.1039/d3sc04715f (PMC10829017; doi:10.1039/d3sc04715f)
Supplement: SC-015-D3SC04715F-s001 [file SC-015-D3SC04715F-s001.zip › coordinates/cif_me6.xyz]

16

U    -0.45180   12.80360   -1.71960
C     2.15760   12.07720   -2.66680
C     2.12190   11.55030   -1.35840
C     2.09930   12.46180   -0.28340
C     2.04360   13.84320   -0.53340
C     2.11310   14.31320   -1.78350
C     2.19560   13.41600   -2.90850
C     2.30000   11.05180   -3.84190
C     2.16750   10.05490   -1.10010
C     2.10420   11.93480    1.10840
C     1.98450   14.75470    0.68340
C     2.20240   15.85130   -2.00010
C     2.31450   14.02840   -4.34200
B    -1.56040   12.39050    0.52500
B    -1.27970   11.23690   -3.45860
B    -1.36480   15.21050   -2.49180
