# Supplementary material for: What is the nature of the uranium(iii)–arene bond?
Source: Chem Sci. 2023 Dec 14;15(5):1810–9. doi: 10.1039/d3sc04715f (PMC10829017; doi:10.1039/d3sc04715f)
Supplement: SC-015-D3SC04715F-s001 [file SC-015-D3SC04715F-s001.zip › coordinates/c-triph_opt.xyz]

46
Energy = -1251.185866357
C    -1.2344007    0.4935779    3.7252237 
C    -0.1702463    1.3966627    3.6870983 
C     0.3194493    1.8232590    2.4796447 
H     1.1481536    2.5164794    2.4748867 
C    -0.2334926    1.3830538    1.2604076 
C    -1.2968506    0.4484186    1.2998202 
C    -1.7742990    0.0254429    2.5562476 
H    -2.5859077   -0.6853338    2.6116717 
C     1.7576182    3.2918588   -1.3015020 
C     1.2094323    2.8097616   -2.4913699 
C     0.2031599    1.8791344   -2.4507122 
H    -0.1983119    1.5120982   -3.3842136 
C    -0.3111760    1.3994384   -1.2298796 
C     0.2615145    1.8713937   -0.0235849 
C     1.2987019    2.8221654   -0.0988062 
H     1.7521562    3.1964457    0.8074278 
C    -3.5122598   -1.4162117   -1.1071230 
C    -3.0631842   -0.9200218   -2.3325124 
C    -2.0287557   -0.0223010   -2.3675297 
H    -1.6867459    0.3326865   -3.3287605 
C    -1.4097654    0.4386348   -1.1886254 
C    -1.8847818   -0.0411385    0.0562924 
C    -2.9287547   -0.9877511    0.0572335 
H    -3.2871214   -1.3915682    0.9931031 
H     1.5808991    3.1609668   -3.4463731 
H     2.5559288    4.0236690   -1.3248311 
H     0.2746033    1.7565607    4.6068675 
H    -1.6249272    0.1491417    4.6750763 
H    -3.5177371   -1.2546705   -3.2570599 
H    -4.3147917   -2.1429225   -1.0724966 
U     0.9715737   -1.0936665   -0.0330492 
B     0.5398110   -2.7790337    1.7822672 
B     0.9072044   -2.3267793   -2.2235344 
B     3.3372552   -0.2921991    0.2687014 
H    -0.4853421   -2.5390423    1.1142898 
H     0.9196532   -1.6796500    2.2277380 
H     4.4749759    0.0510462    0.4053274 
H     2.8405876    0.0721061   -0.8140496 
H     2.5801602    0.1445877    1.1583456 
H     3.2003344   -1.5317422    0.3014568 
H     0.9055871   -2.9374300   -3.2521397 
H    -0.1381811   -2.4755942   -1.5615909 
H     1.0376789   -1.0968569   -2.3801604 
H     1.8374384   -2.6633388   -1.4631225 
H     0.3686374   -3.6006474    2.6346766 
H     1.4045185   -3.1206904    0.9492227 
