# Supplementary material for: What is the nature of the uranium(iii)–arene bond?
Source: Chem Sci. 2023 Dec 14;15(5):1810–9. doi: 10.1039/d3sc04715f (PMC10829017; doi:10.1039/d3sc04715f)
Supplement: SC-015-D3SC04715F-s001 [file SC-015-D3SC04715F-s001.zip › coordinates/c-triph-pbe0-d3_opt.xyz]

46
Energy = -1251.141850077
C    -1.2472059    0.4245847    3.7108322 
C    -0.1802967    1.3248057    3.6913172 
C     0.3097120    1.7766259    2.4955119 
H     1.1413281    2.4694097    2.5019127 
C    -0.2446189    1.3629054    1.2677574 
C    -1.3101837    0.4303863    1.2877528 
C    -1.7899543   -0.0158547    2.5346651 
H    -2.6029029   -0.7292529    2.5721288 
C     1.8100023    3.2479893   -1.2561200 
C     1.2597708    2.7935649   -2.4537226 
C     0.2280541    1.8914411   -2.4316380 
H    -0.1754797    1.5391666   -3.3721742 
C    -0.3096661    1.4162194   -1.2211050 
C     0.2591075    1.8668531   -0.0054450 
C     1.3242516    2.7851557   -0.0620416 
H     1.7834367    3.1313014    0.8546535 
C    -3.4590787   -1.4520363   -1.1584773 
C    -3.0124807   -0.9310133   -2.3735570 
C    -2.0014763   -0.0086981   -2.3892354 
H    -1.6509327    0.3617534   -3.3437381 
C    -1.4056444    0.4527545   -1.1999180 
C    -1.8841657   -0.0465285    0.0353091 
C    -2.9011383   -1.0212834    0.0158239 
H    -3.2551854   -1.4443941    0.9471190 
H     1.6532925    3.1406163   -3.4042213 
H     2.6358010    3.9527097   -1.2656063 
H     0.2679598    1.6626027    4.6206925 
H    -1.6375915    0.0593911    4.6557216 
H    -3.4487621   -1.2702222   -3.3079973 
H    -4.2417490   -2.2043285   -1.1400103 
U     0.9474744   -1.0596091   -0.0322045 
B     0.5729579   -2.6431700    1.8867275 
B     0.7772673   -2.3446136   -2.1896553 
B     3.3169620   -0.2370557    0.1462131 
H    -0.4597807   -2.4671322    1.1987983 
H     0.9322265   -1.5045441    2.2574160 
H     4.4537565    0.1370530    0.2233569 
H     2.7542958    0.1163919   -0.9152578 
H     2.5951381    0.1827899    1.0811600 
H     3.2048421   -1.4839686    0.1835839 
H     0.7045239   -2.9734300   -3.2081099 
H    -0.2587693   -2.4248832   -1.4891306 
H     0.9638864   -1.1217523   -2.3757123 
H     1.7186173   -2.7132931   -1.4471391 
H     0.4092720   -3.4066331    2.7969107 
H     1.4531264   -3.0227748    1.0768525 
