# Supplementary material for: What is the nature of the uranium(iii)–arene bond?
Source: Chem Sci. 2023 Dec 14;15(5):1810–9. doi: 10.1039/d3sc04715f (PMC10829017; doi:10.1039/d3sc04715f)
Supplement: SC-015-D3SC04715F-s001 [file SC-015-D3SC04715F-s001.zip › coordinates/et3_opt.xyz]

46
Energy = -1026.337958590
U     0.0027972    0.0090920   -1.7388109 
C     1.3193652   -0.4944346    0.7608473 
C     0.2227423   -1.3665385    0.7432196 
C    -1.0977246   -0.8971790    0.7512286 
C    -1.3043909    0.4886609    0.7446071 
C    -0.2377484    1.3975108    0.7612901 
C     1.0659199    0.8838344    0.7534563 
C     2.7240363   -1.0189769    0.8345934 
C    -2.2536996   -1.8531035    0.8134281 
C    -0.4873405    2.8760084    0.8346497 
B     0.5088099   -2.2720535   -2.6776513 
B     1.7305607    1.5887871   -2.6665493 
B    -2.2228926    0.7143038   -2.6810185 
H     2.7675538   -2.0013006    0.3578885 
H     3.3859274   -0.3629239    0.2631141 
H     0.3427803    3.4059952    0.3611624 
H    -1.3845239    3.1200001    0.2595518 
H    -3.1343605   -1.3831189    0.3690152 
H    -2.0279934   -2.7338627    0.2062064 
H     0.4017417   -2.4364328    0.7202615 
H    -2.3203512    0.8690165    0.7228942 
H     1.9033650    1.5735716    0.7387071 
C     3.2180954   -1.1205859    2.2758220 
H     4.2377013   -1.5096444    2.3045556 
H     3.2160596   -0.1432312    2.7638913 
H     2.5845685   -1.7887018    2.8638417 
C    -0.6530119    3.3544993    2.2751852 
H    -0.8346308    4.4306316    2.3025914 
H    -1.4954619    2.8576559    2.7618718 
H     0.2427825    3.1476759    2.8653357 
C    -2.5614775   -2.2816556    2.2462960 
H    -3.4086557   -2.9698812    2.2664647 
H    -1.7056571   -2.7873579    2.6993755 
H    -2.8098222   -1.4208054    2.8714099 
H     0.3236183   -1.4071863   -3.5519663 
H     0.7492807   -3.3557626   -3.1219110 
H     1.4223952   -1.8282349   -1.9509028 
H    -0.5145750   -2.2537958   -1.9616688 
H    -1.3777841    0.4487823   -3.5539186 
H    -3.2804748    1.0491087   -3.1271413 
H    -2.2964309   -0.3030911   -1.9606880 
H    -1.6991680    1.5881115   -1.9579943 
H     2.5512632    2.3392171   -3.1057400 
H     0.8829286    2.1583980   -1.9472750 
H     1.0816909    0.9935762   -3.5446644 
H     2.2221914    0.6954217   -1.9448616 
