# Supplementary material for: What is the nature of the uranium(iii)–arene bond?
Source: Chem Sci. 2023 Dec 14;15(5):1810–9. doi: 10.1039/d3sc04715f (PMC10829017; doi:10.1039/d3sc04715f)
Supplement: SC-015-D3SC04715F-s001 [file SC-015-D3SC04715F-s001.zip › coordinates/ipr3_opt.xyz]

55
Energy = -1144.170200293
U    -1.8124462   -0.0771019   -0.0074427 
C     0.7280399   -0.3512609   -1.3603818 
C     0.7526328   -1.3170473   -0.3341948 
C     0.7449015   -0.9619549    1.0134848 
C     0.6704033    0.4078211    1.3372436 
C     0.6465409    1.3972520    0.3558301 
C     0.6564083    0.9916140   -0.9939734 
C     0.8669216   -0.8047088   -2.7967903 
C     0.8959300   -1.9713009    2.1301167 
C     0.6941422    2.8747640    0.6769513 
B    -2.7542296   -0.5520598    2.2801871 
B    -2.6826112   -1.8796482   -1.5374525 
B    -2.8593827    2.0831593   -0.7719372 
H     0.2784384   -1.7236653   -2.8920109 
H     0.0326523    3.3717153   -0.0409882 
H     0.2383518   -1.6400539    2.9411624 
H    -2.0422803   -0.9934080   -2.1385701 
H    -3.5778193   -1.2821313   -0.9155252 
H    -3.0962286   -2.7344119   -2.2643640 
H    -1.8969266   -2.3146009   -0.6691555 
H    -2.0444180    0.4748726    2.2481569 
H    -3.6262321   -0.3885615    1.4094176 
H    -2.0204818   -1.4665960    1.8526577 
H    -3.2012003   -0.7787806    3.3659866 
H    -2.0662554    1.6032387   -1.6088849 
H    -3.3573658    3.1086027   -1.1332204 
H    -3.6872497    1.1859290   -0.5374537 
H    -2.1921338    2.2056870    0.2753752 
H     0.7941506   -2.3632772   -0.6124696 
H     0.6483178    0.6896569    2.3831246 
H     0.6226223    1.7553529   -1.7617035 
C     2.1147230    3.3962967    0.4442359 
H     2.4574844    3.1994785   -0.5737398 
H     2.1528714    4.4750926    0.6112741 
H     2.8186646    2.9223054    1.1339109 
C     0.2167975    3.2280918    2.0767473 
H     0.1776868    4.3131977    2.1889773 
H    -0.7817067    2.8350290    2.2785958 
H     0.8984762    2.8500660    2.8437891 
C     2.3312688   -1.1540498   -3.0756415 
H     2.9641785   -0.2668426   -2.9856784 
H     2.7077957   -1.9075045   -2.3806576 
H     2.4397721   -1.5447998   -4.0898949 
C     0.3493018    0.1916323   -3.8223588 
H     0.3871813   -0.2529515   -4.8186395 
H    -0.6848591    0.4802790   -3.6239938 
H     0.9610794    1.0976375   -3.8516922 
C     0.4967302   -3.3890958    1.7523965 
H     0.5296664   -4.0284312    2.6366101 
H    -0.5155954   -3.4330140    1.3456283 
H     1.1829420   -3.8205428    1.0182599 
C     2.3355067   -1.9370032    2.6503212 
H     3.0356250   -2.2534708    1.8722062 
H     2.6251565   -0.9358731    2.9762715 
H     2.4460607   -2.6146237    3.4998966 
