# Supplementary material for: What is the nature of the uranium(iii)–arene bond?
Source: Chem Sci. 2023 Dec 14;15(5):1810–9. doi: 10.1039/d3sc04715f (PMC10829017; doi:10.1039/d3sc04715f)
Supplement: SC-015-D3SC04715F-s001 [file SC-015-D3SC04715F-s001.zip › coordinates/me3_opt.xyz]

37
Energy = -908.5049108024
U    -1.0867835   -0.0049330   -0.0726446 
C     1.5004878   -0.8461286   -1.0278492 
C     1.4051118   -1.3718851    0.2721167 
C     1.3372061   -0.5420103    1.3941438 
C     1.3330668    0.8496688    1.1971392 
C     1.4279532    1.4080643   -0.0800109 
C     1.4940199    0.5421696   -1.1851608 
C     1.6659235   -1.7574300   -2.2029406 
C     1.3304900   -1.1109214    2.7779337 
C     1.5166286    2.8891646   -0.2728163 
B    -2.1747769   -0.4382197    2.1546719 
B    -1.9158831   -1.7818368   -1.6498094 
B    -1.9826139    2.1919169   -0.9115555 
H     2.7092264   -2.0809541   -2.2729487 
H     1.0443693   -2.6480232   -2.1056928 
H     1.4042405   -1.2577811   -3.1353361 
H     2.5609475    3.1776698   -0.4282542 
H     0.9466191    3.2110184   -1.1448875 
H     1.1434822    3.4279320    0.5977550 
H     2.3396298   -1.0639189    3.1992211 
H     0.6661512   -0.5493360    3.4353632 
H     1.0123653   -2.1531235    2.7792744 
H    -1.1987928   -0.9259803   -2.2089216 
H    -2.8289277   -1.1451479   -1.0955004 
H    -2.3093357   -2.6261576   -2.3995616 
H    -1.2132473   -2.2398486   -0.7227930 
H    -1.4176438    0.5562343    2.1652395 
H    -2.9883653   -0.2309039    1.2372996 
H    -1.4612441   -1.3859877    1.7651316 
H    -2.6911648   -0.6444515    3.2132917 
H    -1.1618500    1.6669211   -1.6950151 
H    -2.4074593    3.2360125   -1.3105746 
H    -2.8644455    1.3351904   -0.7260766 
H    -1.3761985    2.2930242    0.1750096 
H     1.4037895   -2.4479509    0.4074536 
H     1.2750963    1.5046598    2.0595817 
H     1.5619274    0.9632835   -2.1822767 
