# Supplementary material for: What is the nature of the uranium(iii)–arene bond?
Source: Chem Sci. 2023 Dec 14;15(5):1810–9. doi: 10.1039/d3sc04715f (PMC10829017; doi:10.1039/d3sc04715f)
Supplement: SC-015-D3SC04715F-s001 [file SC-015-D3SC04715F-s001.zip › coordinates/me6_anion_hs_opt.xyz]

46
 generated by VMD
 U        -1.208579       -0.001723        0.002331
 C         1.120170       -1.315757       -0.536822
 C         1.104887       -1.127225        0.860250
 C         1.093864        0.186870        1.411726
 C         1.093388        1.316936        0.532665
 C         1.120267        1.128337       -0.863270
 C         1.060074       -0.187065       -1.413995
 C         1.267863       -2.706694       -1.094654
 C         1.155673       -2.324533        1.769682
 C         1.237767        0.409681        2.891939
 C         1.146716        2.699261        1.124934
 C         1.265147        2.296879       -1.799714
 C         1.109824       -0.374884       -2.904243
 B        -2.335737        0.420067        2.300024
 B        -2.321855       -2.206562       -0.784397
 B        -2.329363        1.787853       -1.503020
 H         2.104347       -3.228693       -0.619067
 H         0.369648       -3.312608       -0.943492
 H         1.468727       -2.688924       -2.164011
 H         2.134291       -0.550122       -3.268062
 H         0.500269       -1.220710       -3.224766
 H         0.725431        0.500272       -3.425728
 H         2.112249        2.140156       -2.475837
 H         0.374221        2.443891       -2.416437
 H         1.447512        3.226042       -1.264273
 H         2.177022        3.077832        1.184301
 H         0.564852        3.413088        0.541931
 H         0.737392        2.710524        2.133600
 H         2.101186        1.049413        3.109588
 H         0.356508        0.887144        3.330989
 H         1.393451       -0.525465        3.426410
 H         2.176558       -2.518642        2.126952
 H         0.521397       -2.188888        2.646242
 H         0.807230       -3.222857        1.263637
 H        -1.573447       -1.693482       -1.635780
 H        -3.173537       -1.354261       -0.505034
 H        -2.806645       -3.239936       -1.173050
 H        -1.635941       -2.362892        0.240333
 H        -1.599891        1.353868        1.930151
 H        -3.181485        0.269964        1.410376
 H        -1.632393       -0.605134        2.292999
 H        -2.828724        0.631055        3.380061
 H        -1.609197        0.992257       -2.132220
 H        -2.813935        2.624660       -2.223444
 H        -3.181027        1.103933       -0.923153
 H        -1.616174        2.287074       -0.616651
