# Supplementary material for: What is the nature of the uranium(iii)–arene bond?
Source: Chem Sci. 2023 Dec 14;15(5):1810–9. doi: 10.1039/d3sc04715f (PMC10829017; doi:10.1039/d3sc04715f)
Supplement: SC-015-D3SC04715F-s001 [file SC-015-D3SC04715F-s001.zip › coordinates/me6_anion_is_opt.xyz]

46
Energy = -1026.368465425
U    -1.2454803    0.0678390   -0.0047957 
C     1.1002405   -1.1735714   -0.8228320 
C     0.8489852   -1.2942562    0.6075632 
C     1.1442118   -0.1185351    1.4181409 
C     1.1767379    1.1288086    0.8311480 
C     0.9336456    1.2686437   -0.5978374 
C     1.1221743    0.0734930   -1.4130364 
C     1.2839017   -2.4510780   -1.5903772 
C     0.9113084   -2.6539450    1.2474353 
C     1.3605832   -0.3449580    2.8865712 
C     1.3937843    2.3960844    1.6079778 
C     1.1063358    2.6196003   -1.2367939 
C     1.2992367    0.2791159   -2.8906707 
B    -2.3172389   -0.0281416    2.3410669 
B    -2.3591326   -1.9149219   -1.2248209 
B    -2.4356377    2.0796548   -1.1382113 
H     2.0562179   -3.0668287   -1.1195058 
H     0.3623682   -3.0406702   -1.6012909 
H     1.5806005   -2.2874067   -2.6238353 
H     2.2005643    0.8668496   -3.0969372 
H     1.3724012   -0.6542469   -3.4434993 
H     0.4569563    0.8353301   -3.3111211 
H     2.1646668    2.8885401   -1.3964191 
H     0.6104273    2.6697062   -2.2058374 
H     0.6611408    3.4088032   -0.6311097 
H     2.2437525    2.9564502    1.2053428 
H     0.5217840    3.0540258    1.5360136 
H     1.5770369    2.2220595    2.6652875 
H     1.6633809    0.5546119    3.4173487 
H     0.4497658   -0.7160839    3.3651702 
H     2.1379224   -1.0992619    3.0428113 
H     1.9431315   -3.0139170    1.4062179 
H     0.4173821   -2.6572668    2.2196813 
H     0.4004381   -3.4007299    0.6391533 
H    -1.6810769   -1.1973651   -1.9818680 
H    -3.2078255   -1.1809453   -0.7053720 
H    -2.8433494   -2.8548862   -1.8025002 
H    -1.6025239   -2.2632265   -0.3027090 
H    -1.6264247    0.9913243    2.1713604 
H    -3.1805760   -0.0242055    1.4548586 
H    -1.5821759   -1.0009477    2.0943268 
H    -2.7864357   -0.0787424    3.4496965 
H    -1.6786047    1.4576732   -1.9049598 
H    -2.9610594    3.0183777   -1.6819495 
H    -3.2538442    1.2562269   -0.7103091 
H    -1.7396973    2.4229194   -0.1685730 
