# Supplementary material for: What is the nature of the uranium(iii)–arene bond?
Source: Chem Sci. 2023 Dec 14;15(5):1810–9. doi: 10.1039/d3sc04715f (PMC10829017; doi:10.1039/d3sc04715f)
Supplement: SC-015-D3SC04715F-s001 [file SC-015-D3SC04715F-s001.zip › coordinates/me6_dft_geometries/me6_m06-opt.xyz]

46
Energy = -1026.601457979
U    -1.5069579   -0.0164366   -0.0819613 
C     1.2579194   -0.9014348   -0.9915325 
C     1.1478057   -1.3796772    0.3271889 
C     1.0943338   -0.4720525    1.3989700 
C     1.0774844    0.9131915    1.1488650 
C     1.1937808    1.3869289   -0.1683394 
C     1.2296437    0.4803245   -1.2439174 
C     1.4670759   -1.8652501   -2.1210631 
C     1.1146832   -2.8568350    0.5867546 
C     1.1330010   -0.9737481    2.8121569 
C     0.9633184    1.8834273    2.2870218 
C     1.3365964    2.8567343   -0.4273623 
C     1.2676323    0.9883339   -2.6549302 
B    -2.5339847   -0.6664616    2.1646697 
B    -2.2076711   -1.6890290   -1.8861856 
B    -2.2870230    2.3269980   -0.7488470 
H     2.0509078   -2.7251029   -1.7963086 
H     0.5207328   -2.2418277   -2.5209847 
H     2.0085108   -1.3996522   -2.9426269 
H     2.2954988    1.1028535   -3.0153258 
H     0.7541300    0.3097335   -3.3347193 
H     0.7774702    1.9560432   -2.7442433 
H     1.9654137    3.0397646   -1.2975357 
H     0.3715033    3.3379073   -0.6122480 
H     1.8002502    3.3628330    0.4178722 
H     1.9492722    2.1972104    2.6470156 
H     0.4211916    2.7802652    1.9908524 
H     0.4270236    1.4519416    3.1304291 
H     1.6771355   -0.2836602    3.4554541 
H     0.1309628   -1.0964185    3.2334557 
H     1.6360931   -1.9367998    2.8755952 
H     2.1205443   -3.2563864    0.7544593 
H     0.5159275   -3.0951999    1.4648407 
H     0.6807404   -3.4007618   -0.2503898 
H    -1.5166287   -0.7575864   -2.3419046 
H    -3.1700394   -1.1488801   -1.3118771 
H    -2.5435361   -2.4668275   -2.7257415 
H    -1.5267800   -2.2188928   -0.9864000 
H    -1.8179697    0.3507150    2.2421789 
H    -3.3843855   -0.4176775    1.2913348 
H    -1.8098737   -1.5637794    1.6894141 
H    -3.0121078   -0.9729723    3.2133253 
H    -1.5011306    1.8356194   -1.5808109 
H    -2.6599208    3.4178610   -1.0550413 
H    -3.2183899    1.5098364   -0.6370684 
H    -1.6901848    2.3148278    0.3455104 
