# Supplementary material for: What is the nature of the uranium(iii)–arene bond?
Source: Chem Sci. 2023 Dec 14;15(5):1810–9. doi: 10.1039/d3sc04715f (PMC10829017; doi:10.1039/d3sc04715f)
Supplement: SC-015-D3SC04715F-s001 [file SC-015-D3SC04715F-s001.zip › coordinates/me6_dft_geometries/me6_pbe0-d3-opt.xyz]

46
Energy = -1026.372943382
U    -1.3830870   -0.0071844   -0.0928051 
C     1.1932801   -0.8960965   -1.0075928 
C     1.0886143   -1.3860800    0.3134258 
C     1.0304159   -0.4837243    1.3939623 
C     1.0221831    0.9087159    1.1548570 
C     1.1290272    1.3942852   -0.1631193 
C     1.1829363    0.4921001   -1.2489582 
C     1.4000941   -1.8693490   -2.1333600 
C     1.0860921   -2.8681633    0.5624984 
C     1.0630489   -0.9801171    2.8116416 
C     0.9471505    1.8644193    2.3120611 
C     1.2691303    2.8663947   -0.4293182 
C     1.2756241    1.0200068   -2.6529933 
B    -2.4267210   -0.6342550    2.1124487 
B    -2.1555927   -1.6643135   -1.8256958 
B    -2.2516428    2.2663963   -0.7435566 
H     2.2255380   -2.5441804   -1.8952901 
H     0.5116428   -2.4790169   -2.3089871 
H     1.6460307   -1.3689303   -3.0652958 
H     2.3106395    1.0076332   -3.0112660 
H     0.6775520    0.4226540   -3.3401644 
H     0.9118496    2.0419973   -2.7206875 
H     2.1307196    3.0484876   -1.0752906 
H     0.3871483    3.2726657   -0.9288151 
H     1.4209243    3.4327928    0.4849405 
H     1.9407147    2.2444680    2.5732015 
H     0.3138420    2.7194629    2.0785101 
H     0.5294216    1.3903197    3.1963206 
H     1.8623241   -0.4797740    3.3632462 
H     0.1241659   -0.7797036    3.3315625 
H     1.2479107   -2.0489306    2.8657916 
H     2.0761834   -3.2157476    0.8763839 
H     0.3756932   -3.1364846    1.3437860 
H     0.8050744   -3.4240100   -0.3280884 
H    -1.4183213   -0.7715898   -2.2933901 
H    -3.0954263   -1.0724340   -1.2675701 
H    -2.5078971   -2.4545616   -2.6519735 
H    -1.4899985   -2.1877698   -0.9074748 
H    -1.7168826    0.3910600    2.1786702 
H    -3.2675427   -0.4072005    1.2253558 
H    -1.6763449   -1.5207037    1.6540315 
H    -2.9082128   -0.9341157    3.1658237 
H    -1.4687636    1.7804036   -1.5866132 
H    -2.6495782    3.3517081   -1.0520304 
H    -3.1555798    1.4259498   -0.5975237 
H    -1.6133803    2.2725151    0.3293413 
