# Supplementary material for: What is the nature of the uranium(iii)–arene bond?
Source: Chem Sci. 2023 Dec 14;15(5):1810–9. doi: 10.1039/d3sc04715f (PMC10829017; doi:10.1039/d3sc04715f)
Supplement: SC-015-D3SC04715F-s001 [file SC-015-D3SC04715F-s001.zip › coordinates/me6_dft_geometries/me6_pbe0-opt.xyz]

46
Energy = -1026.336608067
U    -1.4102301    0.0004477    0.0018313 
C     1.1368179   -1.1571607   -0.8066949 
C     1.1159879   -1.2765713    0.6002076 
C     1.1414368   -0.1188070    1.4028213 
C     1.1186095    1.1592731    0.8029315 
C     1.1393069    1.2753179   -0.6011596 
C     1.1143880    0.1168204   -1.4082475 
C     1.2780269   -2.3958353   -1.6467742 
C     1.1212642   -2.6408354    1.2311056 
C     1.2875315   -0.2285681    2.8949954 
C     1.1261948    2.3881172    1.6685839 
C     1.2824106    2.6227550   -1.2523241 
C     1.1175136    0.2525969   -2.9053322 
B    -2.3300602   -0.0690758    2.3530016 
B    -2.3336196   -1.9998977   -1.2318213 
B    -2.3335657    2.0705758   -1.1116305 
H     1.9930062   -3.0822123   -1.1908545 
H     0.3300057   -2.9288769   -1.7541317 
H     1.6425746   -2.1624878   -2.6441862 
H     2.1383172    0.2236024   -3.3033801 
H     0.5534564   -0.5487427   -3.3796819 
H     0.6668470    1.1916851   -3.2194904 
H     1.9831757    2.5679396   -2.0863683 
H     0.3310394    2.9925584   -1.6430159 
H     1.6655107    3.3637580   -0.5547593 
H     2.1483447    2.7435889    1.8425875 
H     0.5654078    3.2016119    1.2113057 
H     0.6746027    2.1925099    2.6388668 
H     1.9915275    0.5191001    3.2625857 
H     0.3377899   -0.0717536    3.4125794 
H     1.6680829   -1.2043236    3.1875464 
H     2.1430943   -2.9720985    1.4490236 
H     0.5628463   -2.6503045    2.1656631 
H     0.6661790   -3.3818859    0.5772932 
H    -1.6253460   -1.2673707   -1.9523298 
H    -3.2165080   -1.2620495   -0.7622270 
H    -2.7677761   -2.9488040   -1.8176860 
H    -1.6069687   -2.3154423   -0.2675271 
H    -1.6046317    0.9249389    2.1427443 
H    -3.2141990   -0.0322474    1.4805706 
H    -1.6207820   -1.0586566    2.0778532 
H    -2.7618200   -0.1018296    3.4685954 
H    -1.6053684    1.3945971   -1.8671705 
H    -2.7672256    3.0528507   -1.6400376 
H    -3.2165130    1.2938324   -0.7101244 
H    -1.6266826    2.3273598   -0.1157381 
