# Supplementary material for: What is the nature of the uranium(iii)–arene bond?
Source: Chem Sci. 2023 Dec 14;15(5):1810–9. doi: 10.1039/d3sc04715f (PMC10829017; doi:10.1039/d3sc04715f)
Supplement: SC-015-D3SC04715F-s001 [file SC-015-D3SC04715F-s001.zip › coordinates/me6_dft_geometries/me6_pbe-opt.xyz]

46
Energy = -1026.275392230
U    -1.3388239   -0.0083970   -0.0880862 
C     1.1852935   -0.9108978   -1.0140149 
C     1.0780736   -1.3985391    0.3227053 
C     1.0173303   -0.4795297    1.4091280 
C     1.0096798    0.9257677    1.1593944 
C     1.1156417    1.4082531   -0.1759903 
C     1.1719012    0.4904318   -1.2671864 
C     1.4223104   -1.8953507   -2.1357998 
C     1.1213121   -2.8872693    0.5772194 
C     1.0755956   -0.9674389    2.8380018 
C     0.9804788    1.8884577    2.3233106 
C     1.2811599    2.8844301   -0.4537051 
C     1.3098983    1.0174564   -2.6764196 
B    -2.4791808   -0.6602693    2.0533746 
B    -2.2177943   -1.6075851   -1.8153611 
B    -2.3062210    2.2284656   -0.6984332 
H     2.2672471   -2.5549159   -1.8869376 
H     0.5487332   -2.5373447   -2.3193969 
H     1.6657926   -1.3945178   -3.0770496 
H     2.3671844    1.0341899   -2.9933666 
H     0.7592868    0.4019996   -3.3978053 
H     0.9252693    2.0386863   -2.7647182 
H     2.1838557    3.0550964   -1.0595285 
H     0.4299569    3.3022940   -1.0103023 
H     1.3901600    3.4664448    0.4657464 
H     1.9987889    2.2223736    2.5879638 
H     0.3881256    2.7833012    2.0984072 
H     0.5443784    1.4292569    3.2162270 
H     1.9228786   -0.4988251    3.3618015 
H     0.1650213   -0.7180892    3.4010330 
H     1.2128394   -2.0505958    2.8987814 
H     2.1407575   -3.2154100    0.8445507 
H     0.4553615   -3.1807151    1.3974859 
H     0.8141944   -3.4568394   -0.3058117 
H    -1.4406478   -0.7430520   -2.2878968 
H    -3.1136545   -0.9657778   -1.2268072 
H    -2.6354625   -2.3714124   -2.6436870 
H    -1.5587765   -2.1711020   -0.9083322 
H    -1.7614990    0.3631557    2.1658279 
H    -3.2727429   -0.4092890    1.1212703 
H    -1.7091451   -1.5460901    1.6108845 
H    -3.0222846   -0.9734948    3.0785242 
H    -1.5220684    1.7732855   -1.5658653 
H    -2.7655375    3.3001967   -0.9889951 
H    -3.1691528    1.3405604   -0.5316858 
H    -1.6355152    2.2486449    0.3615452 
