# Supplementary material for: What is the nature of the uranium(iii)–arene bond?
Source: Chem Sci. 2023 Dec 14;15(5):1810–9. doi: 10.1039/d3sc04715f (PMC10829017; doi:10.1039/d3sc04715f)
Supplement: SC-015-D3SC04715F-s001 [file SC-015-D3SC04715F-s001.zip › coordinates/me6_dft_geometries/me6_tpssh-d3-opt.xyz]

46
Energy = -1027.041926766
U    -1.3588621   -0.0088632   -0.0903633 
C     1.1783436   -0.9071561   -1.0065206 
C     1.0737713   -1.3903754    0.3232227 
C     1.0157153   -0.4759753    1.4013052 
C     1.0054522    0.9206193    1.1515991 
C     1.1142669    1.3982840   -0.1754427 
C     1.1675023    0.4850806   -1.2596409 
C     1.3930972   -1.8959401   -2.1282242 
C     1.0695768   -2.8790335    0.5788686 
C     1.0571294   -0.9613388    2.8313482 
C     0.9239876    1.8853534    2.3107987 
C     1.2646502    2.8752347   -0.4556299 
C     1.2566811    1.0098257   -2.6732670 
B    -2.4071630   -0.6770027    2.0997206 
B    -2.1351585   -1.6305675   -1.8537313 
B    -2.2288936    2.2750634   -0.6971185 
H     2.2090378   -2.5755436   -1.8697609 
H     0.5011442   -2.4978421   -2.3125822 
H     1.6589274   -1.4001745   -3.0579340 
H     2.2973985    1.0487795   -3.0148232 
H     0.6981870    0.3778954   -3.3625936 
H     0.8408853    2.0122462   -2.7474683 
H     2.1151052    3.0404993   -1.1212672 
H     0.3764030    3.2881721   -0.9382137 
H     1.4437802    3.4412012    0.4547506 
H     1.9221581    2.2202263    2.6154922 
H     0.3372353    2.7650897    2.0497556 
H     0.4470460    1.4244123    3.1729323 
H     1.8396278   -0.4303700    3.3790248 
H     0.1102319   -0.7848646    3.3455092 
H     1.2759528   -2.0241533    2.8905651 
H     2.0741574   -3.2378713    0.8304571 
H     0.4036530   -3.1345178    1.4022035 
H     0.7262389   -3.4279076   -0.2951570 
H    -1.3799199   -0.7337789   -2.2886426 
H    -3.0679064   -1.0299975   -1.2920235 
H    -2.4825571   -2.4027143   -2.6949632 
H    -1.4849968   -2.1649412   -0.9285612 
H    -1.7036000    0.3546334    2.1704922 
H    -3.2394331   -0.4426136    1.2057970 
H    -1.6438811   -1.5433723    1.6204277 
H    -2.8856711   -0.9955087    3.1456871 
H    -1.4612070    1.7828523   -1.5530253 
H    -2.6203063    3.3653248   -0.9846214 
H    -3.1286739    1.4308172   -0.5428770 
H    -1.5691137    2.2508130    0.3644952 
