# Supplementary material for: What is the nature of the uranium(iii)–arene bond?
Source: Chem Sci. 2023 Dec 14;15(5):1810–9. doi: 10.1039/d3sc04715f (PMC10829017; doi:10.1039/d3sc04715f)
Supplement: SC-015-D3SC04715F-s001 [file SC-015-D3SC04715F-s001.zip › coordinates/me6_dft_geometries/me6_tpssh-opt.xyz]

46
Energy = -1026.994153106
U    -1.3857780   -0.0087772   -0.0924771 
C     1.1888983   -0.9066565   -1.0072579 
C     1.0873529   -1.3911011    0.3229200 
C     1.0252673   -0.4771633    1.4014547 
C     1.0186820    0.9203631    1.1531121 
C     1.1230920    1.3988422   -0.1742254 
C     1.1815144    0.4859480   -1.2592635 
C     1.4126051   -1.8936840   -2.1297565 
C     1.1145587   -2.8805655    0.5773522 
C     1.0739264   -0.9642637    2.8313312 
C     0.9692599    1.8827500    2.3170751 
C     1.2797644    2.8760857   -0.4529185 
C     1.3045423    1.0140423   -2.6699069 
B    -2.4659880   -0.6657452    2.0944825 
B    -2.1979489   -1.6346877   -1.8470881 
B    -2.2923179    2.2674409   -0.7072561 
H     2.2384673   -2.5630427   -1.8748936 
H     0.5297221   -2.5098387   -2.3125042 
H     1.6691778   -1.3944983   -3.0604018 
H     2.3530051    1.0372477   -2.9899445 
H     0.7534098    0.3953044   -3.3769840 
H     0.9110993    2.0251971   -2.7483097 
H     2.1517952    3.0419080   -1.0906777 
H     0.4090783    3.2887442   -0.9672234 
H     1.4277976    3.4449856    0.4612512 
H     1.9772511    2.2113667    2.5967467 
H     0.3835315    2.7692576    2.0774422 
H     0.5164116    1.4209674    3.1917071 
H     1.8787514   -0.4552286    3.3682911 
H     0.1412910   -0.7623599    3.3623396 
H     1.2648717   -2.0326555    2.8875157 
H     2.1261142   -3.2150008    0.8363290 
H     0.4518270   -3.1577946    1.3962747 
H     0.7955617   -3.4373590   -0.3009689 
H    -1.4405138   -0.7480480   -2.2972446 
H    -3.1132889   -1.0207231   -1.2720850 
H    -2.5739847   -2.4033646   -2.6794876 
H    -1.5412689   -2.1751843   -0.9309568 
H    -1.7552364    0.3594400    2.1751085 
H    -3.2807953   -0.4248055    1.1868724 
H    -1.7058588   -1.5414136    1.6288064 
H    -2.9693519   -0.9769089    3.1312604 
H    -1.5166441    1.7901150   -1.5635303 
H    -2.7128615    3.3465647   -0.9966121 
H    -3.1731199    1.4043516   -0.5503250 
H    -1.6336703    2.2599483    0.3546263 
