# Supplementary material for: What is the nature of the uranium(iii)–arene bond?
Source: Chem Sci. 2023 Dec 14;15(5):1810–9. doi: 10.1039/d3sc04715f (PMC10829017; doi:10.1039/d3sc04715f)
Supplement: SC-015-D3SC04715F-s001 [file SC-015-D3SC04715F-s001.zip › coordinates/me6_dft_geometries/me6_tpss-opt.xyz]

46
Energy = -1027.046274146
U    -1.3564718   -0.0087759   -0.0902452 
C     1.1771130   -0.9085732   -1.0144815 
C     1.0788381   -1.3979571    0.3202606 
C     1.0123221   -0.4820731    1.4052718 
C     1.0091364    0.9218193    1.1594141 
C     1.1108969    1.4050026   -0.1731432 
C     1.1719905    0.4908837   -1.2645270 
C     1.4009000   -1.8942374   -2.1431860 
C     1.1286850   -2.8902937    0.5767522 
C     1.0593247   -0.9754882    2.8369965 
C     0.9805123    1.8862709    2.3271849 
C     1.2672649    2.8867702   -0.4484527 
C     1.3138733    1.0209366   -2.6766390 
B    -2.4695028   -0.6518815    2.0786391 
B    -2.2024789   -1.6284707   -1.8274418 
B    -2.2932426    2.2476660   -0.7113593 
H     2.2901223   -2.5011469   -1.9347802 
H     0.5543012   -2.5766434   -2.2641434 
H     1.5604339   -1.3911520   -3.0957207 
H     2.3633888    0.9941860   -3.0018374 
H     0.7303469    0.4314382   -3.3871389 
H     0.9700725    2.0527082   -2.7500041 
H     2.1914461    3.0639402   -1.0110980 
H     0.4372104    3.2827961   -1.0414234 
H     1.3245869    3.4666505    0.4716826 
H     1.9922118    2.2449120    2.5633297 
H     0.3598627    2.7587561    2.1122466 
H     0.5789752    1.4135429    3.2234642 
H     1.9255201   -0.5413091    3.3507377 
H     0.1642179   -0.6897794    3.3974294 
H     1.1524004   -2.0591951    2.8903941 
H     2.1363088   -3.1999484    0.8875172 
H     0.4324497   -3.1861232    1.3646693 
H     0.8686048   -3.4568699   -0.3172540 
H    -1.4327999   -0.7522668   -2.2841528 
H    -3.1035226   -0.9949651   -1.2461002 
H    -2.5963689   -2.3963422   -2.6538677 
H    -1.5445050   -2.1707564   -0.9100327 
H    -1.7584474    0.3759511    2.1608128 
H    -3.2677572   -0.4168693    1.1517761 
H    -1.6974063   -1.5280253    1.6272580 
H    -2.9905863   -0.9578118    3.1094627 
H    -1.5154069    1.7705184   -1.5692432 
H    -2.7297404    3.3206781   -1.0044146 
H    -3.1610029    1.3706525   -0.5413752 
H    -1.6240777    2.2508753    0.3467628 
