# Supplementary material for: What is the nature of the uranium(iii)–arene bond?
Source: Chem Sci. 2023 Dec 14;15(5):1810–9. doi: 10.1039/d3sc04715f (PMC10829017; doi:10.1039/d3sc04715f)
Supplement: SC-015-D3SC04715F-s001 [file SC-015-D3SC04715F-s001.zip › coordinates/ph3_opt.xyz]

58
Energy = -1483.232154487
U    -1.7239390    0.0378400   -0.1643258 
C     0.8878423   -0.7894600   -1.1080477 
C     0.7300664   -1.3947499    0.1498570 
C     0.6690646   -0.6453917    1.3346588 
C     0.6892705    0.7534185    1.2283298 
C     0.8442866    1.4010497   -0.0080759 
C     0.9181667    0.6127000   -1.1668440 
B    -2.8646716    1.1548932    1.7741053 
B    -2.7246604   -2.2576868   -0.3190538 
B    -2.5108462    1.2712239   -2.2115817 
H    -1.9847161   -1.9864430   -1.2872456 
H    -3.5669403   -1.3421551   -0.2733643 
H    -3.2116353   -3.3467994   -0.3884396 
H    -2.0140186   -2.1038460    0.6966323 
H    -1.9386554    1.8425219    1.2929453 
H    -3.6296728    0.9087080    0.8240938 
H    -2.3468818    0.0620565    2.0711062 
H    -3.4071207    1.6851526    2.6984550 
H    -1.6733142    0.3841612   -2.4675088 
H    -2.8861641    1.8541155   -3.1862991 
H    -3.4235855    0.6945003   -1.5954129 
H    -1.9585537    2.0148215   -1.3780165 
H     0.6433458   -2.4719924    0.2051474 
H     0.6282169    1.3498652    2.1287969 
H     1.0890691    1.0951223   -2.1202134 
C     1.0786139   -1.6075681   -2.3231618 
C     0.6362579   -1.1716388   -3.5729962 
C     1.7421442   -2.8330200   -2.2441369 
C     0.8423018   -1.9422884   -4.7043992 
H     0.0928022   -0.2383347   -3.6585740 
C     1.9504999   -3.6018882   -3.3767453 
H     2.1256350   -3.1782619   -1.2910449 
C     1.4991907   -3.1606009   -4.6115075 
H     0.4771011   -1.5924453   -5.6628608 
H     2.4736606   -4.5474427   -3.2942303 
H     1.6581789   -3.7636298   -5.4977376 
C     1.0044881    2.8683509   -0.0785687 
C     0.5606600    3.5958557   -1.1839114 
C     1.6426183    3.5543264    0.9560908 
C     0.7417813    4.9667776   -1.2467204 
H     0.0341252    3.0927344   -1.9859300 
C     1.8251742    4.9256231    0.8910985 
H     2.0283701    3.0082077    1.8091714 
C     1.3736487    5.6377317   -0.2097431 
H     0.3759510    5.5150226   -2.1069583 
H     2.3295297    5.4381434    1.7019881 
H     1.5132180    6.7112334   -0.2596532 
C     0.6226675   -1.3091986    2.6537675 
C    -0.0339852   -0.7292715    3.7404768 
C     1.2767877   -2.5272332    2.8453614 
C    -0.0428032   -1.3539604    4.9757165 
H    -0.5777778    0.1988130    3.6116135 
C     1.2697046   -3.1499251    4.0823481 
H     1.8221987   -2.9812195    2.0261068 
C     0.6079845   -2.5665033    5.1521670 
H    -0.5723195   -0.8948888    5.8023077 
H     1.7892725   -4.0922246    4.2114588 
H     0.5983660   -3.0549021    6.1195077 
