# Supplementary material for: What is the nature of the uranium(iii)–arene bond?
Source: Chem Sci. 2023 Dec 14;15(5):1810–9. doi: 10.1039/d3sc04715f (PMC10829017; doi:10.1039/d3sc04715f)
Supplement: SC-015-D3SC04715F-s001 [file SC-015-D3SC04715F-s001.zip › coordinates/tbu3_opt.xyz]

64
Energy = -1261.994295974
U    -1.8805767   -0.0034031   -0.1031662 
C     0.7636812   -0.7737229   -1.1438305 
C     0.6646561   -1.3795945    0.1118955 
C     0.5869918   -0.6363493    1.3012260 
C     0.5800718    0.7617679    1.1923678 
C     0.6885210    1.4207691   -0.0410730 
C     0.7427786    0.6307221   -1.1937939 
C     1.0501742   -1.5796769   -2.4120270 
C     0.6996349   -1.3392005    2.6559010 
C     0.8860699    2.9366501   -0.0884039 
B    -3.0783628    0.5787831    2.0382537 
B    -2.8016567   -2.2639534   -0.7328611 
B    -2.7709803    1.6204980   -1.8204486 
H    -2.1006287   -1.7510709   -1.6296150 
H    -3.6805883   -1.4252934   -0.4696410 
H    -3.2400560   -3.3337358   -1.0401289 
H    -2.0601253   -2.3075204    0.2661034 
H    -2.2013503    1.4122531    1.7347101 
H    -3.8294559    0.5048594    1.0518327 
H    -2.4903971   -0.5191837    2.0907656 
H    -3.6486217    0.8516286    3.0537415 
H    -1.8696992    0.8812628   -2.2661034 
H    -3.1891662    2.3870288   -2.6380870 
H    -3.6437207    0.8635472   -1.3608922 
H    -2.2673955    2.1858137   -0.8327346 
H     0.6851050   -2.4579140    0.1740894 
H     0.5340449    1.3537127    2.0950301 
H     0.8190586    1.1164918   -2.1555903 
C    -0.0821777    3.6713282    0.8420402 
H     0.0093250    3.3530488    1.8818825 
H     0.1333645    4.7419627    0.8115961 
H    -1.1192328    3.5294101    0.5336327 
C     0.7170385    3.4986676   -1.4987085 
H     0.8160656    4.5856066   -1.4647486 
H     1.4836768    3.1292216   -2.1840782 
H    -0.2663992    3.2657156   -1.9129062 
C     0.2112891   -1.1015363   -3.5996654 
H    -0.8543916   -1.2564040   -3.4243699 
H     0.3671047   -0.0455827   -3.8268038 
H     0.4923689   -1.6692134   -4.4899683 
C     0.8013742   -3.0741201   -2.2173140 
H     0.9704869   -3.5913157   -3.1640722 
H     1.4850099   -3.5135343   -1.4867022 
H    -0.2250898   -3.2770866   -1.9045050 
C     0.3473301   -0.4140234    3.8194378 
H     0.3911983   -0.9802001    4.7521956 
H     1.0528301    0.4148035    3.9159930 
H    -0.6617612   -0.0073479    3.7233087 
C    -0.1945867   -2.5781427    2.7398238 
H    -1.2513363   -2.3124908    2.6821365 
H     0.0156264   -3.3040817    1.9524991 
H    -0.0252373   -3.0793466    3.6957801 
C     2.5372309   -1.3705469   -2.7397584 
H     2.8060075   -1.9499160   -3.6267241 
H     2.7586941   -0.3202604   -2.9431990 
H     3.1739181   -1.6977376   -1.9139863 
C     2.3249283    3.2074389    0.3787257 
H     2.5322372    4.2797524    0.3376586 
H     2.4811761    2.8725099    1.4068622 
H     3.0505870    2.6959461   -0.2585025 
C     2.1661216   -1.7751506    2.8034382 
H     2.8415654   -0.9181522    2.7428900 
H     2.3142316   -2.2572406    3.7731155 
H     2.4514190   -2.4871508    2.0254762 
