# Supplementary material for: What is the nature of the uranium(iii)–arene bond?
Source: Chem Sci. 2023 Dec 14;15(5):1810–9. doi: 10.1039/d3sc04715f (PMC10829017; doi:10.1039/d3sc04715f)
Supplement: SC-015-D3SC04715F-s001 [file SC-015-D3SC04715F-s001.zip › coordinates/tol_opt.xyz]

31
Energy = -829.9372861487
U    -0.7573298    0.1191466   -0.3728717 
C     1.8032935   -0.7153097   -1.2796741 
C     1.7394747   -1.2327354    0.0193423 
C     1.6744106   -0.3833710    1.1301538 
C     1.6430725    1.0034906    0.9031005 
C     1.7110765    1.5222144   -0.3908594 
C     1.8025709    0.6630638   -1.4899938 
C     1.6835385   -0.9287861    2.5222655 
B    -1.8530688   -0.4056376    1.8289212 
B    -1.5723199   -1.6224065   -1.9880175 
B    -1.6674583    2.3301541   -1.1360879 
H    -0.8221836   -0.7747241   -2.5197880 
H    -2.4872785   -0.9701199   -1.4532546 
H    -1.9613606   -2.4521043   -2.7548828 
H    -0.9034796   -2.0986526   -1.0462379 
H    -1.1028435    0.5931397    1.8821198 
H    -2.6633175   -0.1660624    0.9166821 
H    -1.1324700   -1.3325937    1.4041065 
H    -2.3717043   -0.6572745    2.8760692 
H    -0.8605798    1.8254465   -1.9473199 
H    -2.1042299    3.3811888   -1.4999766 
H    -2.5429529    1.4646897   -0.9515471 
H    -1.0350144    2.4050327   -0.0608415 
H     1.5709546    1.6778357    1.7483280 
H     1.6818127    2.5935418   -0.5428919 
H     1.8507825    1.0642137   -2.4941413 
H     1.8425180   -1.3925776   -2.1233124 
H     1.7434342   -2.3060249    0.1683736 
H     2.7095330   -0.9460967    2.9032776 
H     1.0860839   -0.3123113    3.1941572 
H     1.2950352   -1.9463698    2.5548015 
