# Supplementary material for: What is the nature of the uranium(iii)–arene bond?
Source: Chem Sci. 2023 Dec 14;15(5):1810–9. doi: 10.1039/d3sc04715f (PMC10829017; doi:10.1039/d3sc04715f)
Supplement: SC-015-D3SC04715F-s001 [file SC-015-D3SC04715F-s001.zip › coordinates/t-triph_opt.xyz]

46
Energy = -1251.199049223
C    -3.5488045   -1.4706661    2.5427391 
C    -2.5551018   -0.9498354    3.3677635 
C    -1.5567773   -0.1790926    2.8228265 
H    -0.7930690    0.2078527    3.4825843 
C    -1.5101220    0.0958177    1.4479606 
C    -2.5055388   -0.4438002    0.6078632 
C    -3.5178736   -1.2203472    1.1913513 
H    -4.2990613   -1.6417346    0.5746981 
C     1.4557839    2.4298041    1.1823637 
C     1.4745393    2.6902254   -0.1900523 
C     0.5641366    2.0524821   -1.0191991 
H     0.6127645    2.2517879   -2.0790638 
C    -0.4402292    1.1918390   -0.5122135 
C    -0.4701160    0.9423241    0.8814178 
C     0.5165170    1.5479806    1.6985830 
H     0.5231152    1.3598732    2.7617290 
C    -3.3656166   -0.5557364   -3.0531179 
C    -2.3444187    0.2174301   -3.6006638 
C    -1.3982274    0.7747340   -2.7752306 
H    -0.6049099    1.3545952   -3.2256911 
C    -1.4340023    0.5840874   -1.3853050 
C    -2.4607717   -0.2060983   -0.8290455 
C    -3.4154994   -0.7611478   -1.6948530 
H    -4.2116132   -1.3755492   -1.2988747 
H     2.2102906    3.3635042   -0.6111079 
H     2.1776005    2.8966821    1.8393152 
H    -2.5636764   -1.1511228    4.4321323 
H    -4.3432235   -2.0777201    2.9605870 
H    -2.2880188    0.3740372   -4.6710927 
H    -4.1160949   -1.0029858   -3.6941760 
U     2.1755540   -0.0591874    0.0298804 
B     1.5141545   -2.1905168    1.1835069 
H     0.7168979   -1.8571196    0.2829127 
H     2.6306048   -2.2425743    0.6360246 
B     4.4290214    0.5274769    0.9655359 
H     3.5323391    0.5129832    1.8332106 
H     4.3837816   -0.5921530    0.4205529 
B     2.5104336   -0.6400347   -2.3934813 
H     1.3273269   -0.7677412   -2.0243109 
H     2.8109652    0.5446415   -2.1256559 
H     3.1824514   -1.3415248   -1.6143655 
H     2.6781389   -0.9140977   -3.5450214 
H     4.0298788    1.3392868    0.1017571 
H     5.5080834    0.7983979    1.4019836 
H     1.5728445   -1.2115620    1.9592978 
H     1.2055428   -3.2054952    1.7339446 
